# Supplementary material for: Antimicrobial Activity of Nano-GeO2/CTAB Complex Against Fungi and Bacteria Isolated from Paper
Source: Int J Mol Sci. 2024 Dec 18;25(24):13541. doi: 10.3390/ijms252413541 (PMC11676970; doi:10.3390/ijms252413541)
Supplement: Supplementary file 1 [file ijms-25-13541-s001.zip]

Archive with 1 entries (1 files):
- ijms-3353965-supplementary.pdf
